# Supplementary material for: Cytokine profiles of Necator americanus and Plasmodium falciparum co-infected patients in rural Ghana
Source: Cytokine X. 2019 Oct 4;1(4):100014. doi: 10.1016/j.cytox.2019.100014 (PMC7885886; doi:10.1016/j.cytox.2019.100014)
Supplement: Supplementary data 1 [file mmc1.xml]

<?xml version="1.0" encoding="utf-8" standalone="no"?>
<data>
  <datasets>
    <author>bamoani@ucc.edu.gh;proffemu@yahoo.com</author>
    <type>0</type>
    <dataset>
      <value>4</value>
      <reason>Data will be made available on request</reason>
      <comments />
    </dataset>
  </datasets>
</data>
